# Supplementary material for: Investigation and Comparison of Active and Passive Encapsulation Methods for Loading Proteins into Liposomes
Source: Int J Mol Sci. 2023 Aug 31;24(17):13542. doi: 10.3390/ijms241713542 (PMC10487800; doi:10.3390/ijms241713542)
Supplement: Supplementary file 1 [file ijms-24-13542-s001.zip]

Archive with 1 entries (1 files):
- ijms-2552364-supplementary.pdf
